# Supplementary material for: Evaluating variations in metabolic profiles during the dry period related to the time of hyperketonemia onset in dairy cows
Source: PLoS One. 2023 Aug 10;18(8):e0289165. doi: 10.1371/journal.pone.0289165 (PMC10414630; doi:10.1371/journal.pone.0289165)
Supplement: S1 Data — (CSV) [file pone.0289165.s001.csv]

ID	Fresh	Parity	season	BCS21	WEEK1	WEEK2	PC1	PC2	PC3	PC4	PC5	PC6	PC7	PC8	PC9
2031	8/20/2019	4	Fall	NA	negative	NA	-0.487577183	3.934216749	-5.222624691	0.303341133	-0.966745812	-4.47912394	3.034947266	-1.492962196	-2.76622245
4788	9/13/2019	1	Fall	4.2	negative	negative	0.61481736	2.215240308	-0.264120284	-0.163062935	0.19038459	-0.721268945	0.433977147	-0.672231051	-0.913748137
4796	9/4/2019	1	Fall	3.7	negative	negative	0.368454376	1.078314947	0.222565213	0.199867231	0.087472248	0.661568881	-1.825447648	-0.630384304	-1.89735101
4256	4/20/2019	1	Spring	3.7	negative	NA	2.740332474	0.771338697	-1.565344555	1.836530484	1.79587349	0.454431031	-0.726293269	-0.842506678	-1.669887897
4847	9/14/2019	1	Fall	4.2	negative	negative	-1.568380271	3.043868468	-1.399011818	-0.021823867	2.502063284	-0.254867725	-0.091377506	-0.639309483	-1.042999866
4821	9/2/2019	1	Fall	4	negative	NA	-2.641184046	-2.615378215	-0.344319082	0.382098089	0.062303616	-3.855175075	1.801119147	-6.202064332	-2.246498372
4868	9/17/2019	1	Fall	4	negative	negative	-2.023918454	2.811312857	1.539249447	-2.060166106	2.51349073	0.066180944	2.046557321	-0.58506612	-0.412067451
2804	5/28/2019	3	Summer	4.2	negative	negative	2.699538467	-0.059552316	0.259792277	-0.06963264	-0.445112475	0.302317829	-0.419729733	-0.768442643	-1.236231714
1844	3/26/2019	4	Spring	3.7	negative	negative	-5.280217692	2.323431023	-5.349328197	-0.82645468	-0.787584763	1.30491508	1.44622109	-1.5454437	-1.505645955
8931	8/30/2019	6	Fall	NA	positive	negative	-0.982386019	0.012803252	-0.250468099	-1.815929191	-1.81231913	-0.53818635	-0.24156327	0.706785535	-1.848253906
4815	9/10/2019	1	Fall	4.5	negative	negative	-0.835442212	2.747040288	-1.033099872	-1.674990025	-1.133292465	-0.259056252	-0.416889949	0.461480535	-0.376121995
4302	5/2/2019	1	Summer	4	negative	negative	-3.073156467	-3.626715155	-2.868218351	-1.047925464	0.299719284	-3.772312781	1.556168253	-5.93392788	-2.775677557
4386	6/21/2019	1	Summer	4	negative	negative	-1.410061904	1.267484726	-1.639178512	-0.09970584	-1.515562693	-1.128992553	1.413829571	-0.981915767	-1.399082395
3080	7/23/2019	3	Summer	4.5	positive	negative	-1.666724767	2.866324599	-3.162303558	-1.620486006	-0.169939972	1.934117677	-2.418057099	-0.850490194	-0.997910588
1916	7/12/2019	4	Summer	4.5	positive	positive	-2.618704566	-3.049603932	-0.48920289	0.786144341	2.634626224	-4.99906009	1.341617622	-8.015961011	-2.514971148
4562	8/9/2019	1	Fall	3.7	negative	negative	0.503563878	-0.070728948	-0.338589802	-0.713538406	-0.332830311	-1.115349048	-0.418811805	-2.255878104	-1.243383375
2766	8/10/2019	3	Fall	NA	negative	negative	-1.278239742	-0.368682344	-3.477575725	-5.186338001	0.165656437	-0.788039737	1.556226305	-0.325353363	-1.142120772
1644	8/24/2019	5	Fall	4.5	negative	negative	-1.597768786	-5.883456412	-2.719439491	-0.214055743	1.559915556	-5.105865407	1.088538208	-7.146624335	-1.858424556
4774	8/6/2019	1	Fall	3.7	negative	negative	-4.357551565	0.212109426	-7.447573058	-12.19116257	0.034870208	-1.459481631	2.970882778	-2.997146069	-1.061890254
4322	4/4/2019	1	Spring	3.7	negative	negative	-5.514689285	1.55122291	-7.089929351	-1.817349705	-2.240095442	-0.132604268	1.325213321	-1.743867612	-1.428812236
4790	9/7/2019	1	Fall	4	negative	negative	-3.432489966	0.689803318	-4.15387857	0.255763349	-2.263993176	-0.160817982	-0.675911752	-1.118582376	-1.881909018
4384	4/6/2019	1	Spring	3.7	negative	negative	0.078277268	3.773586857	1.133763872	1.764840672	0.47178471	-1.07000158	1.076988411	-1.383592271	-1.703787386
4685	7/1/2019	1	Summer	3.7	negative	negative	-1.928041689	1.09201464	-0.354710142	0.067382535	-1.633223313	1.580619509	-3.19901451	1.386806293	-1.112394443
4755	8/17/2019	1	Fall	3.7	negative	negative	-1.248537461	2.025529368	0.073493161	0.790370482	2.089370349	1.075878959	0.197831262	1.849794679	-1.913838188
4405	3/28/2019	1	Spring	4.2	NA	negative	-0.294128611	1.563830088	0.025571698	-0.970227386	-0.590032453	-0.335019999	-0.046035786	0.257008229	-0.186461639
4724	8/3/2019	1	Fall	3.7	negative	negative	-1.811578381	-2.837898139	-1.605064773	1.254362861	0.103568067	-5.835161869	0.920740732	-9.830282698	-1.115939204
4826	9/8/2019	1	Fall	3.7	negative	negative	-1.165070638	0.769056618	-3.057035812	-3.393200306	2.371689133	-0.543077631	-0.166466057	-0.859339261	-1.030187814
4378	5/27/2019	1	Summer	3.5	negative	negative	3.768036005	0.382878089	1.843468145	-0.185906968	-1.588762927	-0.488719624	-0.641018206	0.41485782	-1.805347294
2971	9/10/2019	3	Fall	4	positive	negative	1.114484926	2.014449529	0.434770545	-0.123845598	-0.327240524	0.495203398	0.586239774	-0.103522072	0.021786612
4470	5/8/2019	1	Summer	4	negative	negative	3.282399997	1.649699506	0.060487891	-3.142303522	0.345128065	-1.335508021	0.333605963	-0.904940439	0.43609235
4619	6/16/2019	1	Summer	4	negative	negative	0.784608282	1.343763022	-3.122163723	0.958433439	6.502282023	-2.506101695	1.463660723	1.129057781	0.404138951
2006	8/26/2019	4	Fall	4	negative	positive	4.82480542	0.368788957	0.022906753	-0.364322473	0.147104801	1.438244902	-0.21770809	-0.172707796	0.163129602
3728	7/16/2019	2	Summer	4.2	positive	positive	-2.992702105	0.139793633	-3.779383908	-4.909572018	-1.79526351	1.217142666	0.620240105	0.211595956	-0.081529544
3063	7/16/2019	3	Summer	4	negative	negative	-2.682818928	1.664885459	-4.868790134	0.288591664	-0.215673257	-1.842023317	0.71999252	1.12747005	-1.512890937
4342	5/9/2019	1	Summer	3.7	negative	negative	-1.308099347	-1.593810216	-5.152732653	-2.36843352	-0.197611911	-0.253045498	0.364682591	1.422749025	-1.129794153
4817	9/10/2019	1	Fall	3.7	negative	negative	-0.143301632	0.888222948	-1.234752886	0.318231523	0.039559119	-0.219981215	-1.206367795	-0.446020352	-0.403251911
2892	8/13/2019	3	Fall	4.5	negative	negative	-0.321291908	1.745106686	-0.159640557	0.003123486	-1.768430766	0.127742297	-0.349584314	-0.730857092	-0.232988419
3689	8/21/2019	2	Fall	4.5	negative	NA	-4.267451316	0.467767545	-3.556611001	-5.793109451	2.097350065	1.768356139	1.551334045	-1.742129649	0.059614618
4707	8/22/2019	1	Fall	4	negative	negative	-0.876082344	0.186021064	-0.922991833	-1.108192344	-1.984389227	0.174298335	0.768145566	0.444755545	-0.585898176
4474	8/3/2019	1	Fall	4.2	positive	negative	2.378252526	1.47252142	2.934985656	-0.538188352	-1.965355787	0.276023654	0.00357433	0.616676484	-0.585459543
4542	5/31/2019	1	Summer	4.2	negative	negative	4.648263427	-1.894191628	1.711467657	-1.005008355	0.047691828	-1.169879019	-1.160405861	1.931148402	-0.538936414
2015	6/29/2019	4	Summer	3.7	negative	negative	2.300387032	0.875837942	0.578593088	0.027699367	1.250396642	0.751816318	-0.297068966	0.26779387	-0.813006706
4351	5/18/2019	1	Summer	3.7	negative	negative	-0.542133381	1.071626153	-4.927945655	-0.868519269	0.403742747	-0.269160192	0.688531122	0.300480663	-0.100269121
4420	6/30/2019	1	Summer	3.7	negative	negative	-1.232560175	-1.993210022	0.974514782	0.391881941	1.700567085	-1.967630543	0.244723097	-5.815296221	-0.909918779
2878	6/28/2019	3	Summer	4.7	positive	positive	2.577943662	1.593229549	1.645962991	0.357401228	5.688803003	-0.388718261	0.600195292	-2.151546162	-0.787784068
4642	6/28/2019	1	Summer	4	negative	negative	5.310144947	-0.29910727	1.896338548	0.268568097	3.553331912	-2.023826427	1.203260741	-1.3918428	-1.442418524
4436	7/12/2019	1	Summer	3.7	positive	negative	-4.235137808	-0.167157354	-3.729481208	-2.394220645	-1.978693246	-1.238149811	1.149124529	-0.110519041	-1.20913388
4695	8/10/2019	1	Fall	4.2	negative	negative	-0.833754754	3.237763816	-0.604913879	0.13350003	1.534433068	1.257406843	-0.545156736	-1.129877772	0.229948064
4317	4/13/2019	1	Spring	3.7	negative	negative	-1.994127848	-1.687967194	-1.411596443	-2.000856461	1.261397063	0.671235864	0.003016906	-0.44012191	-1.28477535
4569	7/22/2019	1	Summer	3.7	negative	negative	0.996852805	2.901775602	1.996767054	0.659481173	-0.799829842	-1.171834338	1.423895899	-0.316009316	-1.339296255
1654	7/29/2019	5	Summer	4.7	positive	positive	-3.682744991	1.707792519	-3.544344501	-2.607111495	-1.136688401	0.244449519	2.309455071	-0.700646197	-1.010494624
3959	8/13/2019	2	Fall	3.5	negative	negative	1.704135371	3.14256237	4.386640843	1.142148505	-1.716779602	-1.638565551	-3.085677565	1.180450809	-0.482273621
4310	5/28/2019	1	Summer	4	negative	negative	-0.941490406	1.302523734	-3.507768031	-0.521120839	0.398971059	-0.587879021	1.605309882	0.06530312	-0.308672061
2152	7/24/2019	4	Summer	4.5	negative	positive	0.54452107	0.944799112	-1.554690457	-1.019656023	-0.857979913	0.023342554	-0.780596263	1.142860914	-0.34807832
3595	5/31/2019	2	Summer	4.2	negative	negative	-0.002533845	1.208280934	0.476502446	0.821893439	-1.460100493	-0.55143744	-0.042001869	-0.006280394	-0.067532475
4647	9/13/2019	1	Fall	4.2	negative	negative	-4.295325459	-0.95968396	-3.884872966	-2.592117247	4.650035346	0.286979545	-0.19096227	-0.562524686	-0.945409926
4770	9/6/2019	1	Fall	3.7	negative	negative	-2.393527924	-1.659829352	-4.118473841	0.839561567	0.33974118	0.593012234	0.758636945	-0.61523624	-2.022144068
4262	4/6/2019	1	Spring	3.7	negative	negative	-2.004336921	1.59316736	-3.844168866	-1.137424234	0.710599578	-0.072673069	-0.302951923	-0.572475072	-0.326755116
4387	4/6/2019	1	Spring	4	negative	negative	0.343338066	0.768434498	2.147772597	0.312401502	0.54849101	-1.972668737	2.619424412	-0.328344813	-1.450088271
2794	9/8/2019	3	Fall	4	positive	positive	-2.319950667	-0.016700448	-0.829066834	-2.588329512	-0.248443696	0.082027083	1.68160526	0.638572823	-0.483760897
4584	6/14/2019	1	Summer	3.7	negative	negative	-1.092248195	-0.169253087	-0.943957498	-3.947083403	-1.856061539	-0.245744229	0.156977957	0.040639391	0.433413036
2745	6/30/2019	3	Summer	4.5	positive	negative	-2.908270862	-3.617873996	-2.911872337	-0.572387743	-1.168220891	-2.977550754	2.725052453	-4.345354639	-1.371890525
3082	9/9/2019	3	Fall	4.2	positive	NA	1.946871847	1.635258439	2.889568177	1.593012486	-0.269935633	-1.161349898	-1.059643038	0.359276594	-1.626802631
4793	8/20/2019	1	Fall	NA	negative	NA	0.0285917	0.812096219	1.344697601	-0.61382751	-1.566862021	1.030382092	-2.506551174	1.641806058	-0.096251663
2709	4/16/2019	3	Spring	3.5	negative	negative	-1.419925863	2.074784332	-1.407871702	-1.150667333	-0.968315868	-0.027587136	1.088051444	-2.26662476	0.609282187
2001	4/2/2019	4	Spring	4	negative	negative	0.960225359	1.314129088	2.991622878	0.941672817	1.166638443	0.675327943	-0.154907757	0.484643895	-1.133594975
4513	6/19/2019	1	Summer	3.7	negative	negative	-1.420799217	1.716440885	-1.036873782	-1.027016825	-0.263909718	0.229333136	0.587836709	-0.592086948	-0.477883319
4494	5/8/2019	1	Summer	NA	negative	negative	3.03376853	2.267823501	3.193220919	0.293483367	0.631072138	0.091167879	-1.610406471	-0.023323176	-0.397237156
3669	4/24/2019	2	Spring	4	negative	negative	-4.170095885	0.130564671	-4.305426666	1.033829072	-0.389463533	-0.135395726	-1.077979684	1.456240092	-1.749191848
2798	8/15/2019	3	Fall	4.2	negative	positive	-2.571652888	0.847863256	-3.654131684	1.11198619	-1.204339469	0.617634314	-0.789186096	-0.277602194	-1.645793068
1948	7/18/2019	4	Summer	4.5	negative	negative	-2.338200412	1.025610128	-3.331106103	1.361417799	0.796371135	0.521927331	-0.03398682	-0.871136433	-1.430497608
4672	8/8/2019	1	Fall	4	negative	negative	-4.774359742	-1.255885079	-3.51915889	-1.2138962	0.255357836	-0.628981804	1.58450453	-0.35321091	-0.999418813
4742	8/1/2019	1	Fall	3.7	negative	negative	-2.576914522	1.601645799	-5.778954122	0.669476068	-1.276160495	-2.494390228	1.066199303	-0.144723169	-1.061279388
4775	8/29/2019	1	Fall	3.5	negative	negative	-0.590714997	1.051106101	-1.657663432	0.735785787	-0.433585397	0.443976465	-0.34233047	-0.538154852	-0.59439193
4802	8/22/2019	1	Fall	NA	negative	negative	-1.710540333	0.987080502	-1.597403975	0.134875276	-0.960847291	1.839872963	1.923836932	-1.997751721	-0.214769976
3391	6/28/2019	2	Summer	NA	positive	negative	-2.006989684	1.956595768	0.04626613	-0.337075757	-1.67278394	1.013012009	0.021889891	0.393191008	0.087479851
2653	4/20/2019	3	Spring	4	positive	positive	2.665319395	-1.217467841	-0.693818604	0.467941662	-0.036970803	-1.307798769	-1.40106651	0.545654935	-1.927546352
2921	3/30/2019	2	Spring	4	positive	negative	-0.612898192	2.983828061	-0.57458413	-0.221395956	-2.813398061	-0.480849211	-1.40323173	0.635369011	0.366011089
4805	8/31/2019	1	Fall	4	negative	negative	0.062008653	-0.525514914	4.604176899	0.217033408	-1.76229182	1.426320684	-1.969623445	0.896596449	0.003227358
4555	6/15/2019	1	Summer	3.7	negative	negative	-2.763693257	0.795641385	-2.693600477	-1.481502932	1.606135289	0.663574172	0.033121512	0.017228195	-0.562835446
4509	6/8/2019	1	Summer	3.7	negative	negative	-2.570116433	0.012112511	-1.920265863	-1.975230208	3.35743453	-1.008525696	1.803430892	-0.965601784	-0.848667237
4721	7/27/2019	1	Summer	4	positive	negative	0.020220333	-0.2077709	-2.608530579	-0.777878373	1.180327055	-1.447912436	-0.136638287	0.65473476	-0.705604496
3552	6/2/2019	2	Summer	4.5	negative	negative	-2.102625135	-0.923713201	-1.980135802	-0.657077418	-1.5758881	0.57521833	2.577452934	0.766180334	-0.496548641
3831	9/8/2019	2	Fall	3.5	negative	negative	-3.643242114	0.716529878	-2.966808818	0.213682252	-1.237882224	1.395049377	2.566626918	-0.281622556	-0.65108812
4799	9/2/2019	1	Fall	4.2	negative	NA	-2.590607963	-1.06840002	-2.828395583	-4.221085894	-0.263777855	3.090542911	0.89364988	-1.962843032	0.09684005
4828	9/9/2019	1	Fall	4	negative	negative	3.303289544	0.939624636	0.303606465	0.118650826	-0.151897897	-2.487969635	0.915612626	-0.085667698	-0.511966072
4617	9/2/2019	1	Fall	3.7	negative	NA	3.590814475	1.140217785	5.271377565	-0.697540942	1.072347368	1.641257134	-2.237446409	0.60527851	-0.516114839
3700	7/9/2019	2	Summer	4	positive	negative	1.547423678	2.258598554	4.380967074	0.894344875	2.088320663	-1.441428418	-0.594834702	-0.535296795	-0.057880299
3710	7/10/2019	2	Summer	4.2	negative	negative	1.475611046	0.478163016	2.281518461	1.125104673	4.202602305	0.226399481	-0.00143709	-1.222776907	-1.103954983
2800	8/15/2019	3	Fall	4.5	negative	negative	4.572917883	-1.949088361	1.810555076	-1.634717012	0.399082929	-0.97980303	-0.319223846	0.807648994	-0.168297092
1994	9/13/2019	4	Fall	4	negative	negative	3.198848613	0.793238979	1.803876198	0.141950834	1.196237513	0.745212419	0.80841867	-1.296393077	0.810786611
2694	7/20/2019	3	Summer	4	negative	negative	1.522725654	-0.279196021	-4.303175412	1.282284987	2.093333317	-2.00961495	0.630112447	0.595149315	-0.727349222
4823	9/14/2019	1	Fall	4.2	negative	negative	1.015509608	0.351819211	1.02841115	-1.902026328	-0.189285254	1.082925024	1.494088122	0.361274524	0.154147094
4741	9/21/2019	1	Fall	4	negative	negative	3.836448543	0.071694924	-1.841465861	1.146213351	-1.362464013	-0.710591813	1.807659792	-0.199336431	-0.904632503
2116	9/8/2019	4	Fall	4.2	negative	positive	6.594841757	-1.995957052	2.322269472	0.849449199	2.579084407	1.093202077	0.951494316	1.891827877	-0.28595018
4716	8/4/2019	1	Fall	4	negative	negative	-0.431967477	2.073325524	-1.307389056	-0.125569052	-0.818346598	0.362625701	-0.917426735	1.195756557	-0.208568173
3651	5/25/2019	2	Summer	3.5	negative	negative	-0.67516205	1.218779543	1.308264461	0.123380062	-1.816719029	-0.099925349	-0.968441746	0.480005522	-1.272823085
4498	5/4/2019	1	Summer	NA	negative	NA	-2.447387324	0.576840042	-4.207746568	1.618713436	0.325979314	-2.664995594	0.286825824	-0.063241082	-1.399316252
3622	3/31/2019	2	Spring	3.5	negative	negative	-1.307444054	3.072977777	-2.577042521	1.623739146	-1.407820171	-2.597561074	-0.12434209	-1.201416048	0.545407271
2740	7/16/2019	3	Summer	4.7	positive	positive	0.742441803	-2.309106374	-1.252964509	0.6011101	-0.126797164	-0.397199882	-0.358113216	1.086905591	-1.253107124
2677	4/3/2019	3	Spring	4.2	negative	negative	-1.040207985	1.870528179	-1.464572524	0.297069392	-0.494079323	-0.478344003	-0.12063004	-0.967855822	0.64552792
4605	7/10/2019	1	Summer	4	negative	negative	-3.24657053	2.050897993	-1.867050773	0.142009986	0.187581996	-1.459279149	1.459505212	-0.974098968	-0.450650903
4409	3/20/2019	1	Spring	4	negative	negative	-0.101812022	0.724392817	-0.233726155	0.332944123	-0.160146365	1.861090789	-2.570996735	0.168906148	-0.902911548
4453	5/22/2019	1	Summer	4	negative	negative	-0.49258886	2.60622922	0.520450874	1.575388593	0.368544406	1.352252885	0.284594979	1.33746386	-1.69846031
4389	3/29/2019	1	Spring	4	negative	negative	-2.510912779	2.098239866	-1.563038316	0.053362104	-1.292256321	0.110925669	1.123634394	-0.62641092	-0.322942122
4629	7/19/2019	1	Summer	3.7	positive	NA	-0.373313405	-2.247049951	-2.511556517	0.96083968	-0.497514243	-1.108371011	0.291497352	4.07595741	-0.70016195
1957	6/14/2019	4	Summer	3.5	positive	NA	0.398123391	2.271638931	-0.227515972	1.379300177	0.135539067	0.701347571	-0.339298692	-0.470450851	-0.627675647
2638	3/23/2019	3	Spring	4	negative	negative	-1.773426981	0.213220609	-0.807272928	-2.527076639	0.623133909	0.256067646	1.690430637	0.926996522	0.533103633
4779	8/24/2019	1	Fall	NA	negative	negative	-0.017960969	1.953592349	1.118723541	0.54949384	-1.944890725	-0.47070273	0.423120255	0.976625344	-0.826401232
3366	3/31/2019	2	Spring	4	negative	negative	-4.446894828	-1.246798495	-3.92124176	0.829387528	0.397110766	2.574792555	2.734919617	-1.734921405	-1.982675238
1925	3/31/2019	4	Spring	4.5	positive	NA	-4.799504145	-1.698987687	-4.413181514	0.317607549	0.007811447	-2.070406552	1.255773367	-4.527486062	-0.742448888
3648	7/22/2019	2	Summer	3.7	negative	negative	0.534661722	-1.915710801	-1.795941509	-2.105322027	0.331257969	0.127748735	-1.078169044	1.308654128	-0.280260298
3692	7/24/2019	2	Summer	4	negative	positive	-2.690466149	0.248605513	-1.034227929	-1.540710879	-2.420242382	0.569544499	1.443426684	0.552943965	-0.639147451
2016	5/8/2019	4	Summer	4.2	negative	negative	-1.928485548	1.740763089	-3.223047987	-0.241846917	0.213346265	-2.222435181	2.042659979	-2.042152214	0.820634042
2112	6/5/2019	4	Summer	4.5	negative	negative	-2.531611182	-0.004726556	-2.771842337	1.969345279	-0.863618183	-0.357093545	-0.044755255	-0.085263057	-0.426237803
4506	6/19/2019	1	Summer	4.5	negative	negative	0.913714774	0.852658372	2.974575317	1.683680599	1.068505979	1.182746507	0.458564019	2.398982939	-0.593038083
4258	5/15/2019	1	Summer	3.7	negative	NA	-0.792042762	1.758586378	-2.125617818	2.037267861	-2.571581609	0.911900028	-0.300052626	-0.005646419	-0.729117956
4830	9/12/2019	1	Fall	4	negative	negative	1.438280751	-0.288599518	0.7169576	-1.304594728	-0.62405399	-0.151983048	-0.417509383	0.463711999	-1.097110116
2999	8/9/2019	3	Fall	4	negative	negative	-2.142609945	-1.283335943	1.375975406	0.173047913	0.142328857	1.967820249	-0.239420337	-0.664430807	-1.257218545
4773	9/21/2019	1	Fall	3.5	negative	negative	0.646786027	-0.241074471	-1.984873708	1.671843822	-0.252058819	-0.38430489	1.094732138	-0.485042991	-1.400430392
3619	8/4/2019	2	Fall	4.2	positive	negative	-0.205230587	-0.600750215	-0.067532586	-1.64379117	-1.479570485	3.181357409	-0.968028316	0.311209357	-1.893796358
4588	7/28/2019	1	Summer	4	negative	negative	1.47455333	-1.37491949	1.353617442	-0.756689419	-0.564372983	-1.57756051	0.523898655	0.512352773	-0.084862394
4646	9/22/2019	1	Fall	4.5	negative	negative	1.52133093	0.879180376	2.633334723	0.785236368	0.94779965	0.353997379	-0.649630041	0.140264374	0.042889386
1255	6/23/2019	5	Summer	5	negative	NA	-0.336977632	1.518820156	0.107471637	-2.040294398	-0.126327366	1.080428959	-0.325235422	-0.370326169	2.438745903
4628	6/21/2019	1	Summer	3.7	negative	negative	0.545796968	-2.720321872	1.869993169	0.140046075	0.069102508	0.756360838	1.497582097	0.358482412	-0.291938474
4524	6/1/2019	1	Summer	4.2	negative	negative	0.047060753	0.788760126	0.881298934	-1.50941335	0.651212354	2.053030769	1.084990102	-0.430929491	1.501293795
4312	4/27/2019	1	Spring	4	negative	negative	-1.266465671	-0.373163178	-0.532508532	-1.665427601	-0.447729812	0.386579532	1.023034672	0.334772805	0.212639054
4666	7/13/2019	1	Summer	4	negative	negative	0.757167708	-3.886503745	1.241191525	-0.125290512	2.037861413	-2.45799903	1.998245735	-3.631954127	-0.015922167
4789	8/26/2019	1	Fall	3.7	negative	negative	3.096956725	-0.901415181	-0.064657363	-0.897996018	1.099213148	-0.227327339	0.154548311	-0.379988189	-0.145753928
4564	7/16/2019	1	Summer	4	negative	negative	1.983250951	2.142341988	0.846571355	-2.060404684	-0.281221	-0.342928611	0.124201774	-0.450639336	1.117955851
4816	8/27/2019	1	Fall	4	negative	negative	3.213374314	2.499205715	2.580110988	0.076809633	-0.445143606	0.193746399	-0.198466673	-0.395792398	-0.033690085
3722	9/4/2019	2	Fall	4.5	negative	positive	3.065806712	-0.342635198	1.317866041	-1.420845182	0.294643205	1.828229899	0.038074749	0.294675076	-0.022048847
1205	4/10/2019	5	Spring	3.5	negative	negative	-3.863389648	0.250370397	-2.678852545	-5.365629617	-2.00511362	2.025920017	0.387248062	-0.104160836	-0.106817499
4783	8/14/2019	1	Fall	4	negative	NA	-2.781507178	1.725122064	-0.83418396	0.505477796	-1.05179433	1.507190246	0.488202517	-0.374294813	-0.051952405
4404	5/22/2019	1	Summer	3.7	negative	NA	0.28120221	0.478209927	-0.034450826	-3.043767849	-0.692919101	1.44947147	-0.936338504	0.237710418	0.206735817
4447	5/23/2019	1	Summer	4	negative	negative	-1.160371173	1.786263581	-0.523135607	0.705208628	-0.831549146	-0.051499901	-1.207108934	-1.400707941	-0.231434496
4818	9/13/2019	1	Fall	3.7	negative	negative	-3.167236374	0.235860987	0.199999389	-2.911349797	0.571551871	0.497265926	0.410032278	-1.723105849	-0.289515885
4402	4/26/2019	1	Spring	4	negative	negative	-3.733526625	1.48198763	-1.951830502	0.409079676	-0.931463686	3.10261054	1.356677605	0.29568704	-0.052861683
4548	6/7/2019	1	Summer	3.5	negative	negative	-0.086055778	-0.573960146	1.154818966	0.620749609	0.484297698	-1.01342195	-1.212744953	1.981403809	-0.520640946
4444	5/10/2019	1	Summer	3.7	negative	negative	-0.752612918	1.105084761	0.986891493	0.100091302	0.674470872	1.933918096	-0.755450222	1.028163514	-0.979511904
3139	9/6/2019	3	Fall	4	positive	NA	-2.957328833	-0.012688331	-0.638576199	-0.784062768	-1.801529384	0.384583078	0.815762611	-0.211372893	1.028969712
2936	6/29/2019	3	Summer	3.5	negative	negative	-1.546525843	1.718378567	1.717142411	2.454307939	0.27393308	0.017919733	-0.811396758	0.84751457	-1.360803098
4654	7/27/2019	1	Summer	4.2	negative	negative	-0.098872482	2.134262979	0.401253153	1.64596821	-0.136687684	0.220757995	-0.304882203	-0.632903857	0.015452122
3045	7/14/2019	3	Summer	4.2	positive	negative	-2.608882995	-1.032045827	-1.134863246	-0.07937064	1.69055802	-1.013888739	2.287757417	-0.199972718	0.976438629
2812	6/4/2019	3	Summer	4.2	negative	positive	-1.258806058	-1.743706824	1.558464167	-2.080399827	0.36037288	-1.104480461	3.182651959	-0.163585926	0.215544658
3506	7/16/2019	2	Summer	5	positive	negative	-1.258806058	-1.743706824	1.558464167	-2.080399827	0.36037288	-1.104480461	3.182651959	-0.163585926	0.215544658
4529	8/7/2019	1	Fall	3.5	negative	negative	-2.135902771	-1.237119841	2.053898393	0.215055357	0.031185513	-0.117856271	2.245020216	-0.322144932	-0.231482003
4497	7/10/2019	1	Summer	4	positive	negative	-2.076970126	-0.300973055	-1.165346064	0.104377711	0.040800318	-0.201231352	2.384329198	-0.422614126	-0.499674447
4743	7/31/2019	1	Summer	4	negative	negative	-3.228955505	-2.386393848	-0.852862202	-2.478259834	0.760786121	-1.835381651	2.352739142	-0.359441478	-1.666169685
2676	3/21/2019	3	Spring	3.7	negative	negative	-0.761493073	1.341084456	-2.443994912	-0.853188564	-1.493453105	0.174096738	0.679009961	-0.340283516	0.7027143
3791	7/25/2019	2	Summer	4.2	negative	negative	2.074271011	-1.263487413	0.742748481	-0.229867347	3.198790985	-2.009429583	-3.030429214	1.011187457	-0.86171557
3427	3/23/2019	2	Spring	4	positive	positive	2.793743787	-2.496012189	-1.871678522	1.023782798	-1.693622502	-0.860930723	-0.431596737	0.882397113	-1.009855674
4810	9/14/2019	1	Fall	4.2	negative	negative	0.889860523	-0.999089211	-0.5626606	-0.978302133	0.173067011	-2.553179529	0.394484472	0.632282009	0.030393775
3925	8/31/2019	2	Fall	NA	negative	negative	0.605010392	1.188214078	-0.749974354	-0.444094939	-1.655876847	2.441604367	0.647551778	-0.222959784	3.673803981
4641	8/17/2019	1	Fall	3.7	negative	negative	1.303324247	-3.197521614	-0.311515258	-0.112798454	0.484741471	-1.82994923	-0.991951848	1.811906103	-1.032207211
4711	9/7/2019	1	Fall	3.7	negative	negative	0.774042008	-1.027576605	-1.560902113	0.779943132	-1.048311429	0.670975769	-0.301738666	0.383293405	-1.132670764
4639	7/27/2019	1	Summer	4	negative	NA	2.451508288	-0.844618057	1.277063552	2.119748955	0.87355466	1.41748303	0.094440601	0.217604032	-0.72798171
3820	8/18/2019	2	Fall	3.7	negative	negative	1.461740318	-0.875405986	2.541377503	-2.076757705	2.591314995	0.274043277	1.761145999	0.490972801	0.283234659
4658	7/5/2019	1	Summer	4	negative	negative	-0.281339738	-0.039769071	0.573243479	1.018284167	0.892069917	1.754903516	-1.397396751	-1.03362553	0.575294187
3788	6/15/2019	2	Summer	4.2	positive	positive	1.180112974	1.687559567	0.064491069	0.80959183	-0.08110477	1.219860871	-1.040835798	0.11154732	-0.796538718
4680	7/13/2019	1	Summer	3.7	negative	negative	3.056206278	-2.121071041	1.712467145	-0.43428632	0.147564884	0.725504557	-2.672195812	2.017309317	0.267159401
4452	7/7/2019	1	Summer	3.7	negative	negative	-0.90415933	-0.138504978	0.078631576	1.859046431	0.776642324	2.596198338	0.658761723	2.445798965	-0.735409036
4440	6/9/2019	1	Summer	4.2	negative	negative	1.88065076	2.781390105	2.158045326	0.251359306	1.39519859	-0.402931229	-2.352579848	-0.151640651	0.430940756
3632	3/24/2019	2	Spring	3.5	negative	negative	1.525012853	-0.004671548	-0.259219773	0.56397755	1.850132876	0.641896097	-0.27337139	-0.663133357	1.041372241
4623	7/1/2019	1	Summer	4.2	negative	negative	4.006736722	0.264574153	2.651770654	0.415964454	1.985959776	-1.368054172	1.979211458	-0.132838166	0.127470428
4602	6/3/2019	1	Summer	4.2	negative	negative	4.944629196	-2.07886355	1.960590808	0.184298243	0.947934174	1.328831793	0.189247552	0.877667518	0.685901364
4718	7/29/2019	1	Summer	4	negative	negative	4.050507125	-0.109017179	2.671413785	0.867795098	-0.382787738	0.382062351	-0.874765394	-0.421587592	0.067807566
4731	7/22/2019	1	Summer	3.7	negative	NA	2.432599485	-0.947573363	-0.946233588	0.440590588	3.852701644	-0.356327357	-0.005464583	-0.875151536	-0.072776067
4625	7/17/2019	1	Summer	3.7	negative	negative	-0.372069189	-2.915294182	-0.36791819	-0.584045636	2.038112678	-1.22430194	2.414786332	-2.386427374	0.666424628
4725	7/25/2019	1	Summer	4	positive	NA	1.518612083	-0.888761166	-1.946946537	-0.552819326	-1.22372919	0.535261935	-0.777661068	-0.387202699	0.904144459
1980	5/31/2019	4	Summer	4.5	positive	positive	2.492196404	-1.355560534	1.964936101	0.032461775	0.781532596	-0.171382005	-0.006103777	-0.195487551	0.231039698
3630	6/28/2019	2	Summer	3.7	negative	negative	-0.940514188	0.423883615	0.789388594	1.051766682	-0.963480852	2.005869361	-1.9647434	2.051123998	-1.581580002
4446	5/24/2019	1	Summer	3.7	negative	negative	-2.814179182	1.412065988	-3.087145556	0.818770871	-1.133209069	0.910254009	-1.693438491	-0.448926684	0.330472619
4824	8/30/2019	1	Fall	4	negative	negative	-2.433805161	0.743089348	-0.785581098	0.839771653	-1.368989241	-0.162448092	0.059685369	0.655693831	-0.817785559
4437	5/24/2019	1	Summer	4.2	negative	negative	-0.764166068	0.392085311	-4.372674416	1.504538939	-1.25273532	0.129305823	-0.78651652	-0.240592484	-1.674787277
3013	7/19/2019	3	Summer	3.7	positive	NA	-1.426097027	0.761317485	-2.456714299	-0.558861434	-0.166189744	1.103481179	-1.640829135	-0.124761273	0.067255696
3733	8/17/2019	2	Fall	4.2	positive	negative	-2.882097964	-1.985239329	-2.900571635	1.391292213	-0.293557313	-0.28888427	-0.340125805	1.695571383	-1.271187169
4507	6/8/2019	1	Summer	3.7	negative	negative	-2.479586529	1.380774553	-2.136394827	-0.540169276	-1.818377945	-0.329353889	0.718307223	-0.462816055	0.781115375
4541	6/15/2019	1	Summer	3.7	negative	negative	-4.407295537	-1.212088617	-4.07141166	-0.932676938	-0.376357831	-1.845099327	0.516896138	-0.783075432	-0.212409773
4689	8/24/2019	1	Fall	NA	negative	negative	2.319860868	-0.37946024	2.782935878	-0.74232557	-1.688064731	-1.528962572	-2.225124194	1.509289323	-0.037143766
4339	5/5/2019	1	Summer	4.2	negative	positive	-4.05262867	2.061144475	-2.624902795	-1.343659972	0.543954268	-0.518675229	0.062758117	-1.363915174	0.868322244
2663	7/14/2019	3	Summer	4	positive	negative	-3.986574207	-1.693058634	-3.116997125	-1.707465904	1.770944236	-0.175555532	3.049765442	0.709158271	-0.093381451
4777	9/1/2019	1	Fall	4	negative	negative	-0.382287463	-1.240318858	2.017075092	1.44044267	1.142584893	0.480679396	0.672517744	0.429745166	-0.509724888
3472	3/24/2019	2	Spring	4.2	negative	negative	0.037385832	-0.033625663	-0.439459953	0.277530042	-0.61678012	-0.633222261	0.204328621	0.441194289	-0.518205414
2042	7/22/2019	4	Summer	4.2	negative	negative	-2.743231185	-0.970914397	-2.567902752	0.086266823	0.707631828	-2.257254262	1.973089006	-0.794986808	-0.405897618
3761	6/24/2019	2	Summer	3.7	negative	negative	-1.330760382	-2.396508704	0.897010168	0.324992819	3.341216503	-0.022611062	1.054897873	0.34127657	-0.804107712
4328	4/15/2019	1	Spring	4	negative	negative	-2.673476133	-0.039066436	1.237897154	0.509475653	0.019845059	0.934004065	1.12530381	-1.778532903	0.151548216
3173	9/3/2019	3	Fall	3.7	negative	NA	-1.776726199	1.014939008	0.743162153	0.181394055	0.539018906	-0.337791478	-1.256724433	0.706412732	-0.48986636
2235	9/4/2019	4	Fall	4	positive	positive	-2.263017033	-1.190831791	-2.864750548	-1.612914695	0.528495271	-0.68920481	2.896642445	1.62207702	-0.459861975
4727	7/31/2019	1	Summer	4	negative	negative	0.103539048	1.445333411	-0.494707409	0.696374503	0.733025336	-0.752530577	0.677024721	-0.326215846	-1.126073886
4491	8/1/2019	1	Fall	3.5	negative	negative	-1.584590613	0.507787145	-0.083690782	1.296071778	0.08537677	2.456571899	-0.323844648	-1.215210686	0.296878112
2764	6/7/2019	3	Summer	4.5	negative	positive	0.434722292	1.348538163	1.347849703	0.608686533	-1.939647183	1.015496779	0.537198976	-0.619996866	-0.101066944
4332	3/29/2019	1	Spring	3.7	negative	NA	2.354860203	-2.158846462	-1.709763873	-2.389107626	1.962740359	-0.666708023	-2.80990116	1.959442562	0.822122712
4739	8/10/2019	1	Fall	4	negative	negative	4.225623295	1.3830634	4.794583572	1.393073075	1.048894556	-1.325830067	-0.76329394	0.279077203	-0.147979571
4397	5/18/2019	1	Summer	3.7	negative	negative	4.644507464	-0.196838081	5.281289793	-1.031168248	-0.939549834	0.113073341	-3.38546471	1.988705779	1.088715434
3736	7/27/2019	2	Summer	3.7	negative	NA	1.305110971	3.136518423	1.100963113	1.599232245	-1.43345592	-1.938243978	-0.121884547	0.570907218	0.455575265
2717	9/1/2019	3	Fall	4.2	positive	positive	1.407098182	-1.164429104	0.14113699	0.687610317	0.525206544	-0.703334011	-0.468485885	1.157511759	-0.298669176
4696	8/18/2019	1	Fall	4.5	negative	negative	0.261627573	-1.759859447	-1.745095156	-0.343332441	-1.240416056	-1.035309432	-1.158781722	0.291699525	-0.682914619
4583	5/31/2019	1	Summer	3.7	negative	negative	0.519250696	-2.123499453	-1.514577512	-0.072545641	-1.217321175	-1.639621136	-1.742413245	-1.100890152	-0.027743453
4400	3/22/2019	1	Spring	3.7	negative	negative	-0.26764008	1.674562535	2.661727532	0.541812256	-1.365506916	0.847877008	-1.734383313	1.063315928	0.12243051
4571	6/22/2019	1	Summer	4.7	negative	negative	1.903143213	0.703536649	1.611796835	0.976402537	-0.381267175	0.457352921	-0.677281581	-1.347648381	-0.424148556
4469	5/18/2019	1	Summer	4	negative	negative	-0.330595955	-1.044625866	-1.94323199	-2.46332989	-0.392033723	-1.402215521	-0.723560367	-0.446833836	-0.39354543
3750	7/6/2019	2	Summer	4.2	positive	NA	-2.824525873	1.168086564	-0.612378609	0.569068143	5.223437666	1.144215886	-0.384730236	-0.460042208	-0.233373491
4441	4/7/2019	1	Spring	4	negative	negative	0.688703839	-0.621211765	-3.074909599	0.567303005	-0.604130854	-1.702001974	-0.320755215	-0.616531742	-0.469890728
4518	6/17/2019	1	Summer	4	negative	negative	1.530946198	0.5381432	0.436249112	0.174824146	-0.830692869	0.306744023	0.479651525	0.988350395	0.245486498
4598	6/17/2019	1	Summer	4	negative	negative	-2.285232448	-1.665713976	-2.470394501	-3.809799015	-0.547053793	0.246087162	2.630941642	1.283954178	-0.748517561
4630	6/26/2019	1	Summer	4	negative	negative	0.953613709	0.810419096	2.322262215	-1.10822725	-1.691840298	-0.368420755	-0.792349828	0.271847344	0.971544036
4472	4/17/2019	1	Spring	4	negative	negative	4.043101725	-0.765045453	2.66440858	0.073662253	-0.467888714	-1.885774825	-2.063443238	-0.301936257	-0.967487014
4379	3/21/2019	1	Spring	3.5	negative	negative	3.870719056	-2.537516279	4.06429428	1.144924608	0.966056505	0.564896357	-0.6198086	1.833667567	-2.36374053
4398	5/3/2019	1	Summer	4	negative	negative	1.191175792	-1.675074399	3.79701998	-0.398473631	1.588530386	-0.575007043	2.072500426	-0.452780636	0.62720217
4466	8/2/2019	1	Fall	4	negative	negative	5.0329371	-0.233335395	7.952714784	1.929396841	1.355954527	-1.536126811	-1.010421376	-0.230216651	-0.898473463
3709	6/1/2019	2	Summer	3.7	negative	negative	4.655806123	-1.153588208	5.616921373	0.102788862	0.00800317	-0.28966323	-0.56272291	1.424165315	-0.265980129
3560	4/20/2019	2	Spring	4.7	negative	negative	0.867164524	-3.250104504	0.610909277	-2.163354818	0.308722144	0.291638033	1.453773744	-0.47066117	-0.258326432
3542	4/20/2019	2	Spring	4	negative	negative	2.472020789	1.514938737	2.323999942	0.432167664	-1.026813038	0.959199613	0.090110127	-0.423166954	-0.032517991
3601	4/27/2019	2	Spring	3.7	negative	negative	0.485514959	-0.001690927	1.245215798	-3.527938054	-1.567897683	2.021577151	0.997795161	-0.491658707	-0.25817524
4545	7/27/2019	1	Summer	4	negative	negative	1.284188428	1.875982272	0.827107935	1.137261102	-0.323451475	0.428385828	-0.550309244	-1.227573383	0.217795396
4813	8/24/2019	1	Fall	NA	negative	negative	4.008908437	-0.808883568	0.754317438	0.936378253	1.982097689	0.008789191	-0.634006078	1.068175005	-0.120985137
2177	6/9/2019	4	Summer	4.7	positive	positive	2.500560483	-0.31490816	1.513621152	-0.847313691	0.684172434	1.285955165	-0.204629029	-1.505217539	0.672663207
4615	7/14/2019	1	Summer	3.7	negative	negative	3.764710032	-0.849648491	2.876343969	0.473619361	0.488603378	-0.869695303	0.171921084	0.522062524	-1.299203874
4819	9/1/2019	1	Fall	3.7	negative	negative	4.084238488	0.537976385	1.015544319	1.084675274	1.024071308	-0.710816219	1.564183179	-1.488396166	-0.571958661
3565	7/8/2019	2	Summer	4	negative	negative	1.142431865	-2.845002186	1.348064871	-0.417052158	2.0169486	-0.676484807	2.543988517	0.276512578	-1.126951266
1974	8/6/2019	4	Fall	4	negative	negative	-2.408376795	0.504920429	-0.010396788	0.004706566	-1.11251312	-0.557757932	-0.01038738	-0.47305611	0.317412731
3557	3/26/2019	2	Spring	3.7	negative	negative	-0.974676006	-0.183597984	1.565894492	0.401154968	0.838539623	-0.988785167	-2.888940236	1.820279617	-0.296255683
3113	8/15/2019	3	Fall	3.7	negative	negative	-4.191682	1.388791452	-2.482655155	1.381657039	-1.155989372	1.192594233	0.032141533	-1.161583232	-0.091100012
4327	4/4/2019	1	Spring	4	negative	negative	-3.098104316	0.007542831	-3.729493964	-4.777690239	-0.598971344	-0.256102288	0.548849611	-0.328662913	1.163481574
1136	4/27/2019	5	Spring	4	positive	negative	-3.264588209	0.782845097	-1.137287892	1.322494633	-1.267124279	0.586510726	-1.542521932	1.852487787	-0.934375046
2199	8/3/2019	4	Fall	4.5	negative	negative	0.270713054	0.702675351	-0.850120234	-0.963903105	-2.414122473	-0.783154798	-0.499323378	1.43140573	-0.412707541
1906	6/22/2019	4	Summer	4.2	negative	NA	-0.7829005	1.242643169	-1.441274071	1.48142878	-1.863379629	1.276952825	0.440300984	-0.950533651	-0.566308681
1945	5/26/2019	4	Summer	4	negative	negative	-1.835057268	0.826826837	-3.675129055	2.558851663	-0.809331141	-1.066051507	0.643317559	-0.109515405	-0.700020145
2616	3/24/2019	3	Spring	3.7	positive	negative	-2.839363684	-2.14492841	-3.004882602	-3.347360194	0.497027012	-0.87674985	2.653170753	-0.52568499	0.071847603
1364	6/23/2019	5	Summer	5	positive	NA	-1.773423569	-1.448029199	-3.68323215	0.975891564	-2.62213921	0.26149145	0.029227801	0.148532992	-1.711191424
2865	6/7/2019	3	Summer	3.7	positive	NA	-0.387879638	-0.23119107	1.131361723	0.203402321	-1.303383154	1.00111217	-2.484698114	1.641289361	0.340594091
4426	4/19/2019	1	Spring	3.7	negative	negative	-1.859198755	0.847239541	-1.164821061	-0.166645442	-0.749192857	-1.016294485	0.620426124	-1.154546017	2.25227488
4599	5/31/2019	1	Summer	3.7	negative	negative	1.580103007	0.756848719	1.976636744	0.045466698	-0.424786517	-0.625775487	-0.686429137	1.154642776	-0.049071471
3649	4/27/2019	2	Spring	4	negative	negative	-0.485523043	0.563867045	-0.28865942	0.619388483	-0.752728502	0.305905182	-0.481352938	-0.334051328	0.230709388
4567	6/22/2019	1	Summer	4	negative	negative	2.834656251	-1.396554645	1.577297181	1.915788329	-1.85684152	-0.297852551	0.300225918	2.587963192	-0.24714967
4432	3/23/2019	1	Spring	3.7	negative	negative	0.467741401	-2.617095872	-2.840430983	1.119950328	3.308215958	-1.278216702	0.414025344	1.208188354	-0.783593662
4557	5/18/2019	1	Summer	4	negative	negative	2.694783581	1.203608041	3.791814359	1.857861471	-0.489641277	-1.36352028	-3.664147158	0.641679378	0.030353962
3844	7/14/2019	2	Summer	3.7	negative	NA	1.867138058	1.199139834	3.601671547	0.9134698	-0.502929573	0.563400107	-3.488670241	0.132089101	-0.879985409
4806	9/2/2019	1	Fall	3.5	negative	NA	-0.392709274	1.572282569	0.804956328	-0.281355421	0.594833801	-0.161354169	-2.423664937	0.310507272	-0.105315871
4373	4/8/2019	1	Spring	4.5	negative	negative	0.77581927	-0.57930213	-0.924174475	0.130029123	-0.594626874	-0.734978188	0.466078642	0.496423855	-0.094057975
2926	8/6/2019	3	Fall	4	positive	negative	-0.28741715	-1.264127147	-0.967773806	0.46238171	-1.491570782	-1.471242565	-0.607368299	0.422539572	-0.624528594
2444	3/26/2019	3	Spring	3.7	positive	negative	-1.763155534	1.015135065	0.395915465	0.331674612	0.564250477	1.402995362	0.202324447	-0.401236709	0.642430727
3584	3/29/2019	2	Spring	3.7	negative	negative	-2.40045083	-0.934977826	-0.521829575	0.124221043	-1.771993373	-0.198967513	1.487066702	0.171046921	-0.505823277
2425	3/30/2019	3	Spring	4	positive	positive	-0.571920572	-2.171095546	0.42464443	-0.674838919	-1.034008696	-2.493122953	1.522009448	0.823518786	-0.129213231
3786	6/22/2019	2	Summer	4	negative	positive	-0.111634546	-0.663991373	2.422231417	-0.314824626	2.483663325	0.180825288	-2.427137487	0.807338303	-0.867456827
3658	6/29/2019	2	Summer	3.7	positive	negative	-3.499859277	-7.73895627	-2.170255776	-3.447039617	-1.891248628	-1.898000271	2.832452244	-5.217927385	0.515844988
7555	8/3/2019	8	Fall	3.7	negative	negative	0.789458264	1.389317031	2.348246693	1.099933249	1.34362424	-0.838173862	-1.102980563	-0.431456808	0.645794343
2054	8/10/2019	4	Fall	5	positive	negative	2.070250366	0.192343428	6.762988009	0.87884404	2.426025618	0.345994246	-2.487523477	1.714526744	-0.560259311
2898	7/13/2019	3	Summer	3.7	negative	negative	0.063050887	1.261309416	-1.325292377	0.091000606	-1.216053969	0.741677962	-0.267760802	-1.259192571	1.005800533
4710	7/27/2019	1	Summer	3.7	negative	negative	1.583349348	1.370226908	1.818947837	0.638777377	-1.548780289	-0.510483725	0.372830357	0.496922925	-0.306237715
3000	7/13/2019	3	Summer	4.5	positive	NA	-1.762317629	-2.016086471	-0.350327796	-0.585126879	1.140275383	-0.04132536	1.378999789	-0.353955301	-0.055509926
3571	7/20/2019	2	Summer	4.5	positive	NA	-0.161248081	1.125099994	-0.0558021	1.789867274	0.17379901	0.535177286	-0.084411932	-0.6132862	0.628695182
3971	9/15/2019	2	Fall	3.7	negative	negative	2.773661204	-2.840207866	3.98828116	1.086373264	1.621866236	-0.641647927	0.918152032	2.511211669	-0.35180074
4697	7/28/2019	1	Summer	4	negative	negative	0.041539727	0.175389488	0.128752141	1.045168384	-1.909470456	1.273412598	-2.301064382	-0.004406549	-0.127698435
3653	6/2/2019	3	Summer	4.2	negative	negative	4.045341083	-0.906100842	2.797922896	1.106481405	1.404195418	-1.705528453	0.630678389	2.124468314	-1.760058283
4657	8/18/2019	1	Fall	4.5	negative	negative	3.955858133	-1.461540573	1.315663202	0.766169487	-0.370956622	-1.189720831	1.034384288	1.757280211	0.444121712
1861	7/15/2019	4	Summer	4.5	negative	positive	2.84279997	-0.096268282	3.618326922	0.035367996	-1.014332377	-0.029396868	-1.521466625	0.877719507	-0.396162862
4399	6/10/2019	1	Summer	4.7	negative	NA	2.243340297	-0.0730023	-0.648822984	0.777836296	2.286058947	-1.799254822	0.333042421	0.065010717	-0.357569547
4505	7/22/2019	1	Summer	4.5	negative	negative	2.577054738	-2.103520206	-1.346325208	0.338422282	0.249684248	-0.997394687	-1.324117374	0.528598766	-0.299035494
3766	8/26/2019	2	Fall	3.7	negative	positive	0.788136823	1.211616661	3.566636125	0.088330547	-0.805945328	1.001044403	-0.523226008	0.111115384	0.835667937
1746	4/30/2019	4	Spring	3.5	positive	negative	1.173377322	1.30344105	2.023122749	0.976089357	-0.342351515	1.170442989	0.174895946	-0.282941679	0.327830119
3352	4/23/2019	2	Spring	4	negative	negative	3.089483573	-1.304219741	-0.570176738	1.466789326	0.382797131	-1.44570724	-0.534323924	0.677227136	-0.601380763
4242	4/16/2019	1	Spring	3.7	negative	negative	0.239510992	0.55324947	0.473450937	-1.138666367	1.56107526	1.63758106	1.444084217	0.07726975	2.61296109
3940	9/19/2019	2	Fall	4	negative	positive	3.340726157	0.64246287	0.607462406	1.356862017	-0.645551788	-0.025040667	0.306491007	1.027405843	-0.908618133
3096	9/5/2019	3	Fall	4	negative	NA	5.250369518	-1.929198794	2.414500493	0.472506175	-0.395238879	-1.505949724	0.079344516	1.205800783	-0.232598752
4709	8/1/2019	1	Fall	4	negative	negative	0.258147192	-0.4538362	1.053114802	-1.500964716	-1.465641682	1.639636919	0.90429616	0.344331262	1.521475402
1899	4/4/2019	4	Spring	4	positive	negative	-0.37598006	-0.547835353	-0.459751605	0.000509856	-0.211342672	-0.95342133	1.119746757	0.963595006	0.430450698
3559	5/24/2019	2	Summer	4	negative	negative	4.137805731	0.494448121	5.02526446	-0.004621749	-1.758948248	0.795205745	-2.558008915	1.526139258	0.72130272
2731	6/21/2019	3	Summer	5	positive	NA	-0.14586113	1.242532889	-1.716197689	0.515757175	0.380261592	0.977375816	1.268251525	-1.329901053	0.950797401
4765	8/24/2019	1	Fall	3.7	negative	negative	2.680441705	0.370829925	3.947059377	-0.330970006	0.631219123	0.29226843	-2.953502231	0.942937407	-0.574670392
3752	9/15/2019	2	Fall	3.7	negative	positive	3.928430121	0.125390071	3.677119785	1.084450666	1.960570977	0.731186659	0.068143052	-0.357665583	0.387002477
8032	9/22/2019	8	Fall	3.7	negative	negative	5.731830739	-1.264210684	2.653048955	0.09111048	1.64171642	-0.502672119	-0.456501952	1.136510362	0.817736251
2681	7/28/2019	3	Summer	4	negative	negative	-3.536868019	-1.940872493	-3.6027143	-0.13240639	-0.512445375	-2.123940004	-0.980500226	1.690500463	-0.519927826
2673	7/7/2019	3	Summer	4	negative	negative	-4.512072483	-1.397446552	-3.541871267	-1.639182851	-2.820085515	2.496395899	0.912507879	0.061625459	0.322436059
2913	6/30/2019	3	Summer	4.2	negative	negative	-5.332961358	1.451941821	-3.743835357	0.383151043	0.759782067	2.087397047	0.907832487	-1.490913379	1.165345523
3368	6/22/2019	2	Summer	4.2	negative	positive	-0.538032506	2.91783484	1.930017875	-0.333430976	-1.86655079	-0.11410494	0.097374301	-0.09761528	0.558323645
4737	8/5/2019	1	Fall	4.2	negative	negative	-3.219164725	-1.486371213	-3.010963439	-1.199564199	-1.640837913	0.200531631	2.01045844	-0.218139702	-0.858003559
4338	4/30/2019	1	Spring	4	negative	negative	-5.168711529	-0.93003402	-5.581159446	-0.632607161	0.560569658	-1.508190217	2.365375199	-0.242385106	-1.166470578
3762	6/19/2019	2	Summer	4	negative	negative	-2.980296913	-1.755821699	-3.463216025	1.305521024	-1.609507786	0.094601515	-0.098327651	1.957550802	-1.78899885
2712	5/22/2019	3	Summer	3.5	negative	NA	1.794617886	1.160401833	3.672136915	-0.217821408	0.321526563	-1.112382016	-2.423065253	0.776653805	1.014961478
4691	7/18/2019	1	Summer	3.7	negative	positive	-1.429198679	0.168663557	-3.622037128	2.304248337	-1.558286986	0.385264629	0.972399024	0.803074782	-0.2389402
4559	7/18/2019	1	Summer	4.2	negative	negative	-2.99556048	1.819190488	-1.155649864	0.315003581	-1.787726658	0.907009228	1.170828794	0.282752592	-0.555082492
4448	3/28/2019	1	Spring	4	negative	NA	-1.773310794	-0.480749893	0.248571933	-0.358513298	-2.347129225	-1.661478677	1.292896618	-0.650983295	0.068322193
2867	8/9/2019	3	Fall	3.5	negative	negative	-3.236830241	-0.501314496	-3.486374272	-0.170100488	0.622845986	-0.618712847	2.509106743	-0.149956259	-0.862864598
2301	7/13/2019	4	Summer	3.7	positive	positive	0.158438083	-1.432604863	-0.430245904	0.2672319	1.07461032	-0.949956707	1.517953317	0.647258429	-0.775502077
2642	7/27/2019	3	Summer	4.2	positive	positive	-3.627035716	-0.956863017	-2.406570162	-0.024281408	0.586823315	-1.148555096	1.508707968	-1.406173308	0.145779616
1338	7/20/2019	5	Summer	3.7	negative	negative	2.382779056	0.458383531	3.547307047	-0.086064383	-0.428900843	-0.818483192	-1.175313132	2.14560335	-0.016926718
4582	7/14/2019	1	Summer	4	negative	negative	-1.678667254	-0.519019192	-0.417429682	0.413872899	-0.866617437	-0.283002115	0.926773817	-2.72319915	0.139467387
4676	8/25/2019	1	Fall	4	negative	negative	-2.610940633	-0.247022904	-2.040121856	-1.268771955	-0.883899613	-0.367962983	3.013639751	0.508522679	0.171860054
4676	8/25/2019	1	Fall	4	negative	negative	-1.042329058	-0.430809324	1.821526994	-0.699276086	0.90826154	3.326430946	1.001485578	-1.241648027	-0.106021373
4768	8/25/2019	1	Fall	4.5	negative	negative	2.494560211	-0.461888522	0.302254741	-0.975970394	4.560186087	-1.436903966	0.007649212	0.848726446	0.329742826
4833	9/16/2019	1	Fall	4.2	negative	negative	-1.269669162	1.811861587	-0.181904254	1.173782957	-0.029925871	1.573357826	0.141143909	-0.834883496	0.600338238
4693	7/22/2019	1	Summer	3.7	negative	NA	0.195464571	0.60530717	2.169930029	0.275580102	-2.309791089	0.393756278	-2.201596356	0.44102837	0.384442452
3742	7/2/2019	2	Summer	4.2	positive	positive	-1.332337114	-0.730971372	-3.249047651	-0.526296012	-0.28616218	-0.133985906	0.708358741	1.114003103	-0.338309757
580	8/13/2019	6	Fall	4.5	negative	negative	-2.461096937	0.076404663	-1.819238236	0.701284949	0.400376649	2.01087373	0.076424407	-1.512171659	-0.53051062
3652	5/7/2019	2	Summer	3.5	negative	negative	3.342508102	1.346278458	4.360063793	1.647670905	-0.943789061	-1.252490091	0.423520953	-0.366357331	1.094489749
3541	8/21/2019	2	Fall	4	negative	NA	2.413674819	-2.89185269	-1.313065975	0.549852524	3.608263551	-0.327238092	-1.783903944	1.274458058	-0.595528408
2819	9/4/2019	3	Fall	4	negative	negative	0.517173285	-1.772130293	-0.28814561	1.021154676	0.700018241	0.241337378	-0.23827523	2.626071382	-1.673501893
3493	7/24/2019	2	Summer	3.7	negative	positive	1.205296552	0.772708242	-1.248369062	1.413706311	-0.60679717	-1.41242564	-0.582948366	-0.67858608	0.60613751
1099	6/19/2019	5	Summer	4.5	negative	negative	0.443535819	-0.067008331	4.373876216	0.170307742	0.063751639	1.982253744	1.081789379	-0.436465607	1.368828583
1902	4/24/2019	4	Spring	NA	positive	negative	1.438040239	1.842214461	2.640265583	-0.497216351	0.519735875	-0.668689307	-0.896827528	0.369725252	1.443097062
3596	7/25/2019	2	Summer	3.7	negative	NA	-0.207703977	-0.147970677	-0.379773676	0.764240509	0.681897999	2.79134336	0.30088087	-0.216368309	1.629247829
3947	9/5/2019	2	Fall	3.7	negative	NA	-0.276846285	2.52172988	-2.083656416	1.030983344	2.102962143	1.500712004	-0.528398624	-1.090638238	0.548084997
3481	7/4/2019	2	Summer	4	negative	negative	-0.966900511	0.016772588	1.930160826	0.537454142	-0.622425703	0.301177174	2.20393318	-1.615479947	0.066840113
2053	9/7/2019	4	Fall	4	negative	negative	-0.037384294	1.219019628	-0.478880137	1.15507126	-0.031318243	0.187847299	-2.797900211	-0.09919165	1.070083192
3122	8/18/2019	3	Fall	3.5	negative	negative	0.700833468	0.67231226	0.086472207	0.106291782	0.565411011	2.317267333	-1.174934457	-0.217564151	1.766038471
655	8/4/2019	6	Fall	3.7	negative	negative	0.902071953	-0.938434786	-0.81460895	0.818902048	0.937042579	-0.334653255	-0.967685516	0.045101072	0.645585769
4434	4/6/2019	1	Spring	3.7	negative	negative	4.395280999	-0.8179681	3.723276273	0.914460536	0.835078527	-0.93452294	-1.981902471	1.873670966	0.142240212
4457	4/13/2019	1	Spring	4	negative	NA	4.07763632	2.144936525	4.66169633	1.51347866	-0.502318055	-0.743492063	-2.361443553	-0.008784579	0.396427358
3119	7/14/2019	3	Summer	3.7	negative	negative	4.566695138	-2.822684436	1.171005852	-0.18337088	2.352528781	0.203349604	-1.339187524	-0.551116802	0.540049241
4467	4/15/2019	1	Spring	3.7	negative	negative	7.401106936	-0.578537813	6.641398743	0.740778237	0.012534648	2.260361356	-1.12296096	1.009039905	0.68574501
1785	3/26/2019	4	Spring	4.2	negative	positive	3.888652558	0.992015906	3.757131736	0.466151782	5.80427216	2.455527818	-1.026143417	-0.911196533	-0.094047931
3734	5/29/2019	2	Summer	4	negative	negative	-0.253559522	2.053921087	0.441336134	-0.096290092	-1.195744518	-0.552270677	-1.700977835	0.454505299	0.261070963
2604	6/12/2019	3	Summer	4.2	negative	NA	-3.400664392	0.950746328	-3.31689308	2.893782308	-2.569544846	1.423268566	-1.210369468	0.335916049	-0.430238666
2619	9/6/2019	3	Fall	4.7	negative	negative	-1.833127046	-2.382018437	-1.115226568	-0.294484914	-0.342275456	-1.334835066	-1.697577779	1.478904026	-0.110491375
1301	6/7/2019	5	Summer	4.7	negative	negative	-3.995962401	-0.195962401	-2.895718927	-0.66948636	-0.602277007	1.141692306	2.145120075	-0.039613235	1.042751356
3822	6/21/2019	2	Summer	NA	negative	negative	-3.244939416	1.010455879	-2.945439743	0.259111774	0.019687328	-1.86179932	-0.231762841	-0.374985222	0.812631868
1471	7/20/2019	5	Summer	3.5	negative	negative	0.893902433	0.014737559	-0.049445479	-2.131482387	-2.826674457	-0.878600337	-0.477412498	0.225074191	-0.379266961
3664	5/6/2019	2	Summer	4	negative	negative	0.445729246	0.798324712	0.562509691	0.186409332	-1.032651156	0.847013737	-1.494091607	1.198675519	-0.945516982
4839	9/16/2019	1	Fall	4.2	negative	negative	-2.434583643	1.641615116	-4.663353538	1.234221133	-1.477145749	0.296845122	0.935905036	0.650018529	-0.911560286
4865	9/16/2019	1	Fall	3.2	negative	negative	0.280558763	-1.014729519	1.628171621	-0.172042976	6.047896204	1.092968948	-2.496251503	1.261336088	-0.161252043
3877	9/10/2019	2	Fall	4.5	negative	negative	-3.070284105	0.509591385	-3.198875935	-0.237460755	0.459270529	1.437965139	1.395124357	0.422739397	-0.130723118
3800	7/9/2019	2	Summer	4	negative	negative	-1.594767803	-0.369637204	-3.362483891	0.634047555	1.418314997	-0.727938982	0.934264673	-0.100205365	1.025181978
3282	3/26/2019	2	Spring	3.7	negative	positive	-2.280223888	0.167147741	-1.852235083	1.379704174	-0.627624709	2.879057529	-0.484983333	-1.167808773	-0.758864668
3568	5/7/2019	2	Summer	3.5	negative	positive	1.719420365	-0.959853811	-1.248212148	0.619249271	0.85413635	-0.501719418	-0.612199683	0.073106582	-0.132370309
3629	8/21/2019	2	Fall	3.5	negative	NA	-3.893357053	-1.365563933	-1.377166604	-0.120161068	-0.227351009	0.90914678	2.293519217	0.025371241	0.271604673
3845	8/28/2019	2	Fall	NA	NA	negative	1.587412877	1.773969769	2.81424355	1.643132255	1.171754993	1.120215531	-0.206954253	-0.336740733	1.550405417
4801	9/4/2019	1	Fall	3.5	negative	negative	-0.343826201	0.410254547	1.486648614	-0.341706249	-0.159159008	-0.438658622	-1.918118676	0.16994519	0.925258206
2715	4/10/2019	3	Spring	4	negative	negative	-0.586789216	0.609087226	-0.606693622	1.406578499	0.076826743	0.731379213	-0.796765517	-0.54912824	0.524271658
4684	8/8/2019	1	Fall	4	negative	negative	-0.62652895	-1.575338738	-2.437224648	1.128757236	-0.15852598	-0.311607427	1.179241252	-0.767095777	0.260530324
2150	8/15/2019	4	Fall	4.2	negative	negative	0.582813376	1.625075623	-0.162489004	0.182769192	-0.570129865	-0.463950696	0.251078194	0.317170267	-0.515720455
3138	8/23/2019	3	Fall	4	negative	negative	-2.228713379	-1.123982163	-1.333946413	0.174581115	-0.565850015	-0.359156182	0.608539805	-0.480256795	-0.259953958
2115	5/4/2019	4	Summer	4.5	negative	negative	-0.382095818	0.436370567	-0.555641842	0.970338506	-1.908157892	0.021989502	-1.004945821	0.33890553	-0.753979676
587	8/25/2019	6	Fall	4.5	negative	negative	0.891038821	2.147020161	2.694644607	1.035428912	-0.504517181	3.268164413	1.784590539	-2.155082885	-0.009866638
2662	6/1/2019	3	Summer	4.5	negative	negative	0.644801168	-1.154475793	-0.383252529	1.497577972	0.774631049	0.747477658	-1.78137179	0.301895852	0.278283334
4418	5/5/2019	1	Summer	4	negative	negative	3.666852337	-2.375132184	1.59464029	0.10131869	0.549682473	-1.376006054	-0.721922908	0.662508447	0.512739527
3661	6/17/2019	2	Summer	4.2	negative	positive	-1.301573042	-0.394479124	0.209035692	-0.397961655	1.39489412	0.40897706	1.119669794	-0.001558257	1.521199058
4766	8/26/2019	1	Fall	3.7	negative	negative	5.041861687	-0.640620191	5.318874799	-0.204868657	-2.131105049	-0.73474475	-1.989204931	0.979090405	0.872424192
2692	5/29/2019	3	Summer	4.5	negative	negative	1.782788406	0.20462797	2.138532703	0.827053365	-0.661242616	0.621150314	-3.152411118	-0.099540787	0.43402932
2671	4/10/2019	3	Spring	4	negative	negative	2.047868693	-1.475729786	0.646065126	-0.12418186	-1.383087253	-0.895724239	-1.186356056	0.355824149	-0.027038354
2811	4/18/2019	3	Spring	4	negative	negative	0.245150487	0.527047593	2.816404926	1.617815714	-0.896835825	0.195825801	-1.303634358	-0.933150781	0.946046761
3585	5/3/2019	2	Summer	4	negative	negative	5.490719634	0.176551644	5.132682679	0.526828148	1.057251907	-1.296328792	-0.021699997	0.84950937	0.230821838
2362	9/7/2019	4	Fall	4.2	positive	negative	-0.42630929	-0.541441543	-0.487616637	-0.019585154	-0.284031017	0.161646296	0.843798652	-0.143090062	0.959189411
4604	6/15/2019	1	Summer	4	negative	negative	2.849190008	0.828920603	8.638971691	0.602242803	0.984563713	3.09341276	-0.599401598	1.514361457	0.671195042
3699	4/14/2019	2	Spring	4.2	positive	positive	1.618678915	0.431944155	2.406442031	1.476919694	1.701879076	1.137535026	-0.432446573	-0.377953153	0.566826841
3769	8/4/2019	2	Fall	4	negative	negative	5.84480381	-1.506504916	1.704026848	1.725439455	1.129078467	0.189272173	-1.013589404	0.65736215	0.077000635
3861	9/1/2019	2	Fall	3.7	negative	negative	5.755125838	0.059148934	6.313232955	-0.230467507	0.591436617	0.746218805	-1.223149301	-0.014374227	1.875330032
3778	8/4/2019	2	Fall	3.5	negative	negative	3.049900214	-1.997302387	1.884728931	0.09135817	2.052821298	-0.313840231	-2.327527045	-0.370912233	-0.35019588
3876	8/5/2019	2	Fall	4	negative	negative	-4.101804277	0.520704185	-3.424042526	0.78595005	-1.936207192	2.090864147	1.114944027	0.244264858	1.031774987
2841	4/30/2019	3	Spring	3.5	negative	negative	-1.114556593	0.295862177	-1.273459865	2.18723502	-0.744111391	-0.009699375	-2.666949528	-0.103207623	0.443721709
1054	7/16/2019	5	Summer	3.7	negative	NA	-2.860538933	0.222522466	-3.120659008	0.899237309	0.599751536	0.171769126	-0.568425194	0.16916651	0.511006563
3633	9/4/2019	2	Fall	4.5	negative	negative	-2.95735407	-1.73147408	-4.013698812	-2.751544746	0.66678637	-0.080493156	0.164282265	2.131317869	-0.240561366
2761	7/10/2019	3	Summer	4	positive	positive	-0.813644694	-0.298945896	1.107654975	1.416631931	0.86025103	0.837131666	0.23438068	0.88923104	0.720430893
1653	4/3/2019	4	Spring	3.7	positive	negative	-3.724842807	-1.350892373	-2.7368439	-0.577742914	-1.351428051	-0.7094352	2.227193508	0.084910908	0.169590785
2106	4/4/2019	4	Spring	3.7	negative	negative	-3.126868063	-0.635195292	-1.413118633	-2.208246076	-0.193359444	-0.382608597	2.163118645	-0.065692823	0.188326381
1096	4/26/2019	5	Spring	4.7	negative	negative	1.19388184	1.351826281	1.882750551	-0.670623774	-1.775630307	0.768194865	-1.861351582	1.773480938	1.216652364
1652	5/24/2019	4	Summer	4.2	negative	negative	-2.772588794	-1.592373803	-1.243573038	-1.000819928	0.286821512	0.244413566	1.8506523	-0.340982375	1.058168173
1788	6/8/2019	4	Summer	NA	positive	positive	2.395383832	-0.047492095	4.931036247	0.260626561	-2.009003946	2.32301625	-1.660244091	0.950386555	-0.062577471
3907	7/15/2019	2	Summer	4	negative	negative	-1.663566295	0.581702436	-0.820296549	0.321223919	-0.48207748	1.049496069	0.235942821	-1.599112215	0.198844968
3842	7/3/2019	2	Summer	4.7	negative	negative	1.1824818	2.144322761	2.333116311	0.345485586	-1.253150668	-0.933671392	0.028624825	0.728218303	0.618413398
2768	7/18/2019	3	Summer	4	negative	negative	-2.423864439	-0.25617416	-0.588699064	-0.865419969	-1.912133348	2.241074947	1.104976098	-0.182028862	1.009027195
2622	3/22/2019	3	Spring	3	negative	negative	-1.950070266	-1.308184849	0.171696481	0.037375586	0.276624019	-0.705839689	0.100484876	-0.4732815	0.628446253
3776	9/8/2019	2	Fall	4	negative	negative	1.911031961	-0.474671469	2.474401777	0.708698129	1.700571789	0.725148028	-0.330833933	-0.311290553	0.843761509
4701	7/28/2019	1	Summer	3.7	negative	negative	0.516856486	-1.068879277	0.808594203	0.641115301	-0.780952457	1.259868187	-2.57187469	1.251878267	1.214765468
3832	9/9/2019	2	Fall	4.5	negative	negative	1.420261282	-1.549716451	-2.846405009	2.323712206	-1.680961005	1.392540628	0.016816108	0.888262716	0.195418145
3517	4/22/2019	2	Spring	4	negative	negative	-0.044218753	0.844684757	-0.687793129	0.707728807	-0.437346777	1.048904191	-2.924979745	1.151705543	1.362834143
1089	6/19/2019	5	Summer	4	negative	positive	1.031782879	0.103089873	3.214285576	0.982173207	-0.816552887	0.201026129	-0.930570425	0.732173543	-0.331352856
1940	7/10/2019	4	Summer	4.5	negative	negative	3.228225759	-0.916765029	2.763079195	0.364243904	-1.103775179	-1.032391141	-1.339487576	2.015859938	0.654364279
2699	7/31/2019	3	Summer	4.5	positive	NA	0.916221052	-1.523019806	2.372107185	0.362568265	-1.30474116	1.629594536	0.536876885	-0.556599079	-0.526982757
551	7/11/2019	6	Summer	5	negative	negative	3.715306347	0.107801365	2.664866703	0.905305034	-1.219143357	0.981402321	-1.763579659	0.814953324	0.424821324
3447	4/19/2019	2	Spring	4	negative	NA	6.659029932	-0.052669508	4.196095798	-0.990199994	-0.143716631	0.215064254	-2.478077201	0.337741203	1.010067085
2737	7/27/2019	3	Summer	4.5	negative	negative	8.84540463	-1.619324275	5.059438409	0.352347794	2.039649574	-1.119290536	1.094456327	-0.002999005	0.806534152
3803	8/17/2019	2	Fall	4.7	negative	negative	-4.409943437	-0.035102223	-2.679855906	-0.969038318	-1.492863771	-0.110955103	1.363425503	-0.010738473	0.270683236
3746	8/31/2019	2	Fall	4	negative	negative	0.0226157	2.162310796	2.109472604	0.582975379	0.245901331	-1.289189115	-2.49003956	-1.212945036	0.068773019
2952	8/31/2019	3	Fall	4.2	negative	negative	-4.86351217	-0.349760576	-2.00540069	0.078525439	-0.757659132	0.056107973	1.638125012	-0.2869317	0.51204781
2902	8/4/2019	3	Fall	4.5	negative	negative	-2.621933774	2.676330697	-0.871896569	1.417221316	2.152238041	0.089026296	1.077076315	-0.269902351	0.836546897
3495	4/14/2019	2	Spring	3.5	negative	negative	-5.28673152	-0.561293224	-3.582958439	0.198322922	2.566615304	-1.404237373	2.108925804	0.499795481	0.88520139
3926	9/6/2019	2	Fall	4.5	negative	NA	-1.68178463	-0.532798442	-2.60294815	-0.140392867	-0.295422235	-0.761876838	-1.235766607	1.573591286	0.484874832
3537	4/6/2019	2	Spring	4	negative	NA	-0.862085959	1.6169667	-0.188587916	1.60949045	-0.6180657	1.299928795	-0.887511176	-0.716395479	0.155455301
3749	7/22/2019	2	Summer	4.2	negative	negative	1.275980906	-0.889912896	0.10585967	1.141337198	-1.876807945	-1.480868681	-0.293640065	0.739475718	0.01061599
3809	7/16/2019	2	Summer	4	negative	negative	-0.442694107	-1.587047684	-0.794826793	-3.483399321	1.462991675	-1.579529568	1.285166074	-1.155369585	1.265481336
3606	3/20/2019	2	Spring	3.7	negative	negative	-1.903428422	-0.37892857	-0.150370592	0.766726151	-0.139779377	3.60185953	-1.301870281	-0.433826247	1.4255773
3826	8/23/2019	3	Fall	NA	negative	negative	1.63201475	0.46083812	3.949112191	-0.285921559	1.045686265	-0.025479019	-1.29447042	0.920212238	0.073481948
2869	6/15/2019	3	Summer	4.7	negative	negative	-0.585018271	-1.593793137	1.11148725	-0.045134712	-0.657918898	0.611557881	-1.121572853	0.670917327	0.944540987
2645	4/27/2019	3	Spring	3.7	negative	negative	-2.836785605	0.297932251	-1.407016514	-0.734515748	-0.659106874	0.533225625	0.850072543	0.627210993	0.650864606
2870	4/27/2019	3	Spring	4.2	negative	negative	0.252753589	0.07481707	1.363467381	0.819526656	-2.073518202	0.584259866	-2.349782251	1.727372081	1.58741451
2623	9/15/2019	3	Fall	4	positive	positive	-2.146687822	0.124572032	-2.672609047	1.248082778	1.809092239	0.517993801	0.597247835	0.198911952	0.296621599
2586	4/23/2019	3	Spring	4.5	negative	NA	1.154764999	0.19667536	0.457723414	-0.499579194	-0.306483432	-0.025427996	1.159898042	0.615703398	1.455395443
2882	6/19/2019	3	Summer	4.5	negative	negative	1.816530963	-0.313441596	2.552797054	1.230838596	-1.316935661	-0.496206353	-1.601207888	-0.878394289	1.134163878
3514	4/10/2019	2	Spring	4	negative	negative	-0.370538227	-0.227089437	1.299038468	0.784462361	2.27773588	2.693255548	0.222232938	-1.709235703	1.305482289
2668	5/1/2019	3	Summer	3.5	negative	negative	1.180295523	-0.134507251	0.701229661	1.973224695	1.896206826	-1.095604664	-1.762580848	1.24091426	0.860845181
1815	3/28/2019	4	Spring	4	negative	NA	0.60265589	0.564412691	0.228286708	0.670868236	2.609674795	0.764285789	-1.114985087	-0.80184029	2.505765603
3678	6/29/2019	2	Summer	NA	negative	negative	0.324003355	1.474603115	1.244686346	1.075651749	-0.273547396	1.841826346	-1.29339016	-0.097623244	0.635831814
2155	8/4/2019	4	Fall	4.2	positive	negative	2.922557292	1.034417932	3.842878725	0.509055175	1.387357874	0.901670725	-0.686456173	0.242332746	1.618437291
3501	3/24/2019	2	Spring	4	negative	negative	6.256229013	1.499615708	6.067143676	0.412659905	1.528161261	-0.06375157	-0.113008803	0.659045758	1.280995719
3068	7/26/2019	3	Summer	3.7	negative	negative	2.205671589	-0.026733143	-0.427527055	-0.394669249	-1.701837159	1.695717538	1.028378045	0.683362831	2.139560173
3055	9/7/2019	3	Fall	4.5	negative	negative	-4.112597098	-0.401509875	-3.9236536	-2.862482196	-1.180894292	-0.716968607	1.453627463	-0.517970245	-0.439931256
3326	4/1/2019	2	Spring	3.7	positive	NA	2.030841593	0.472455667	1.700389997	0.694061637	-1.134175528	0.869325589	-1.057678862	0.52343653	0.959004781
3094	9/17/2019	3	Fall	4.5	negative	positive	0.60468214	1.204647696	2.445106332	0.830518139	0.333323671	0.676761579	-4.700615475	0.941412297	1.188152679
3741	8/13/2019	2	Fall	NA	positive	negative	-3.783234924	0.622474406	-1.870240762	0.22571321	-1.636560624	-1.330078575	-1.701873817	0.730248645	2.867679811
3779	8/8/2019	2	Fall	3.5	negative	negative	-2.792501208	0.814925768	-1.121313899	-0.780647662	-1.112748302	0.731988748	1.515505818	-0.034066791	0.771729259
2969	8/29/2019	3	Fall	4	positive	NA	-0.991060478	-1.913151854	1.146739422	-0.879410576	-0.513250819	-0.435085788	3.386498393	1.773000391	0.684461645
3698	8/3/2019	2	Fall	3.7	negative	NA	-1.224676179	-0.240148371	-0.877318477	-0.380216557	-0.955447187	-1.438492629	0.887636477	-0.09672825	0.605096088
2020	4/7/2019	4	Spring	4.2	positive	positive	2.66232249	-1.303598168	2.938396755	0.257020836	-1.106554308	-0.269147256	-0.495148609	2.588352912	-0.066109041
3624	4/30/2019	2	Spring	4	negative	negative	-1.276920488	-1.422531731	0.01966934	0.172377002	2.67137763	-0.847422388	1.789563808	0.307745353	-1.096754333
4644	6/28/2019	1	Summer	3.7	negative	negative	-0.376404773	-1.18871974	1.853798307	0.378996565	0.066574496	0.261756561	1.52683855	-0.250063936	0.325909617
3535	6/23/2019	2	Summer	4.5	negative	negative	-0.559480643	-0.993370147	0.294158269	0.023947822	4.191921795	0.889860492	1.893098236	-0.663358454	0.419317366
2860	6/30/2019	3	Summer	3	negative	negative	4.42145034	-1.134113422	3.165273842	0.421311599	1.552231161	0.150040275	-0.878086195	1.939924452	0.451678868
3554	3/24/2019	2	Spring	3.7	negative	negative	3.157177548	-0.694993809	4.248636648	1.153005103	-1.810802432	0.435317733	-0.806968884	-0.032833353	1.033000632
3337	4/15/2019	2	Spring	3.7	negative	negative	3.943232767	-0.966549606	4.342130184	1.105517716	-0.260528922	0.205365027	-2.495831675	0.155286912	1.136741846
4760	7/29/2019	1	Summer	4	negative	negative	1.370972513	-2.180700833	2.833345995	-1.113965185	1.295340021	-0.907067247	2.860135103	0.597360242	0.416181315
2113	7/25/2019	4	Summer	4	negative	positive	-3.55723754	-0.282847927	-3.885524264	0.208229545	-0.967642015	-0.844104893	1.755048847	0.752558785	0.610992655
1855	3/31/2019	4	Spring	4.2	positive	positive	-3.762925715	1.178546367	-1.55187602	-0.068682408	-1.412703839	1.142843185	-0.23287868	-0.59722873	1.725165194
3737	6/14/2019	2	Summer	3.7	negative	negative	-1.529831544	-2.549661357	-2.918072615	1.159676432	-0.996063103	2.6456377	-0.993149922	0.651626219	-0.64028868
2823	6/1/2019	3	Summer	3.5	positive	negative	5.002045162	0.282229298	2.01474735	0.142310032	-0.476745459	-0.613795561	0.462485819	0.313696929	2.180766614
3910	8/8/2019	2	Fall	4	negative	negative	-1.434742547	-0.816492262	0.357255129	1.096124528	-0.831128779	-0.167594195	-2.542740218	0.150208382	0.617237197
2941	6/8/2019	3	Summer	3.5	positive	negative	-1.226737964	1.199298678	-2.083384445	0.522723769	-1.425958095	0.980589557	-0.555889735	-0.149924479	1.355457357
2856	8/31/2019	3	Fall	4.2	negative	negative	4.6206147	-1.617571742	4.292432543	1.355961359	1.019713119	0.671230442	-0.560418726	1.678604044	0.211365469
1683	4/5/2019	4	Spring	4.2	negative	negative	2.370855684	-1.340885777	2.890801404	0.870837416	-0.016875792	-0.439007843	-2.190292004	0.084879348	0.359629142
3917	8/16/2019	2	Fall	4	negative	negative	4.174371888	-2.065585211	0.995167002	1.806164244	-0.608594433	0.658573221	-1.525243657	1.832535956	0.062045736
3406	4/2/2019	2	Spring	3.7	negative	negative	4.591551881	-1.729270101	-0.366693846	-0.063972323	-0.50044616	-0.89580163	-0.347015145	1.222559402	1.114684938
2576	4/3/2019	3	Spring	3.5	negative	negative	1.44674323	-0.401445192	0.019569315	0.656456438	0.29205656	1.518941472	-0.7552963	-0.241991989	3.143425271
4704	8/29/2019	1	Fall	NA	negative	negative	3.421263152	-2.577147817	3.979521434	0.252220099	-0.589055188	1.50859275	-2.621596776	1.854054827	1.286378119
2389	8/4/2019	4	Fall	3.7	negative	negative	-3.804929096	-1.825486782	-0.706788403	1.280733772	-0.082945922	-0.724705949	1.911273912	-0.430044182	0.715071664
3793	8/2/2019	2	Fall	3.5	negative	negative	-0.21501872	-0.19549069	-2.005047889	1.165163737	1.537408633	0.838619159	0.19985557	-0.664510177	0.515104553
2742	7/1/2019	3	Summer	3.7	negative	positive	-2.515691228	-1.144898212	0.519989214	-0.041080121	-0.208086009	0.488623199	2.971662566	-1.209842156	1.58713499
3864	7/30/2019	2	Summer	3.5	negative	negative	-0.909705494	-1.483448502	-1.00863763	0.280284718	-0.922476024	-1.349323286	2.249027659	0.454596765	0.562918589
3754	8/6/2019	2	Fall	3.7	negative	negative	2.559484043	-2.012743729	0.537421053	1.295518679	-0.229365317	-0.562660046	-1.825850985	-0.374786201	0.437614264
3894	8/21/2019	2	Fall	4.2	negative	NA	0.997394979	-0.808357534	2.435809379	0.382867496	2.864197964	1.529521734	2.130574046	0.94082528	1.71574141
4682	8/10/2019	1	Fall	4.5	negative	negative	-2.442138812	0.007111475	-0.600558551	-0.308244509	-0.708268075	2.356987118	0.684982697	0.165434551	2.383148093
3808	7/8/2019	2	Summer	3.7	negative	negative	0.666542298	0.004628207	1.138481987	0.250385334	0.467800331	-0.195072585	-0.39260429	1.626638113	1.526887629
3807	9/4/2019	2	Fall	NA	negative	negative	0.654053538	0.781292609	1.70808181	2.41316325	-1.094843885	1.504524773	-0.643325847	0.826607951	0.297679748
3713	6/21/2019	2	Summer	NA	negative	negative	1.332376841	1.923440553	0.08723089	0.139121072	-1.038746508	1.295447836	-0.70639533	0.007242341	2.35679337
3707	6/26/2019	2	Summer	NA	positive	positive	3.346151128	0.797536954	6.309325156	0.424389605	-2.12252133	0.952086448	-1.86536243	1.582919931	1.999067179
3838	9/8/2019	2	Fall	3.2	negative	NA	-1.632456963	1.262163593	-0.596560747	0.783684243	-0.135542407	0.982048437	0.11024512	-0.619798844	2.891049404
4713	7/7/2019	1	Summer	3.7	negative	negative	-6.098689223	-0.58626582	-3.536438374	0.302411174	-2.765497984	-0.370800534	2.240760385	-0.002261366	0.592041934
2899	8/7/2019	3	Fall	3.7	negative	negative	-2.911200717	0.693148626	0.232038392	-0.035472076	1.025361427	0.170136831	0.84284805	0.577024849	2.209071208
3751	8/22/2019	2	Fall	4	negative	negative	1.882342326	0.750640325	4.406434914	0.110710156	-1.368354423	-0.182238179	-2.316008067	-0.16878574	2.76894524
2846	6/3/2019	3	Summer	4	negative	positive	-2.303857264	-0.594514944	-0.268390304	2.859850249	-1.578539005	-1.153242726	0.020390053	2.990937385	10.02865085
